# Supplementary material for: A short stature allele enhances tolerance to zinc deficiency and translocation of zinc in barley
Source: PeerJ. 2024 Aug 29;12:e17994. doi: 10.7717/peerj.17994 (PMC11366225; doi:10.7717/peerj.17994)
Supplement: Supplemental Information 1 [file peerj-12-17994-s001.xlsx]

## Sheet: RawData
	Zinc deficient experiment	Replication	Shoot zinc concentration (ppm)	Shoot dry weight (mg/plant)	Shoot zinc content (µg/bitki)	Root zinc concentration (ppm)	Root dry weight (µg/plant)	Root zinc content (mg/plant)	Plant height	Zinc deficiency symptom scale	Number of grains per plant	Grain weight (mg/plant)	Grain zinc concentration (ppm)	Grain zinc content (µg/bitki)
	Tokak	1	9.77054	882.071	7.99	20.6277	113.714	2.05711	61	5	22	37.1972	9.06941	0.337357
	Tokak	2	9.90824	977.286	9.54861	16.7245	120	2.28378	62	5	23	36.8	8.6	0.31648
	Tokak	3	10.0459	786.857	8.73977	17.6761	116.857	2.06558	62	5	26	35.9	9.06941	0.325592
	Triumph	1	8.78152	1024.11	9.74749	10.45	207.286	1.80131	56	2	2	17.5	0	0
	Triumph	2	8.82375	1067.06	9.39291	8.69	171.429	2.02454	55	2	3	19	0	0
	Triumph	3	8.80263	1110	9.03652	10.1554	199.357	1.79143	58	3	1	16	0	0
	sdw1.d NIL	1	10.7892	973.857	10.6828	11.3773	124	1.41079	53	5	22	37.8421	11.8148	0.442052
	sdw1.d NIL	2	10.9696	994.429	10.7679	12.7083	105	1.26744	52	5	18	36	11.4815	0.420533
	sdw1.d NIL	3	10.6087	1015	10.7291	11.0241	129.5	1.51827	51	5	17	37	11.6815	0.432215
		Variance	0.756085	9348.1	0.975938	16.6318	1521.79	0.116951	18.5	1.86111	100.611	93.929	27.8905	0.0380459
		Standard deviation	0.869532	96.6856	0.987896	4.0782	39.0101	0.341981	4.30116	1.36423	10.0305	9.6917	5.28115	0.195054
		Standard error	0.289844	32.2285	0.329299	1.3594	13.0034	0.113994	1.43372	0.454742	3.3435	3.23057	1.76038	0.0650179
	Variance analysis for Zinc-deficient experiment
	Degree of Freedom	Genotype	2	2	2	2	2	2	2	2	2	2	2	2
		Error	6	6	6	6	6	6	6	6	6	6	6	6
	Sum of square	Genotype	5.967	52124.2	6.047	121.399	11115.5	0.835	140.667	14.222	780.222	744.355	222.851	0.304
		Error	0.105	22588.7	1.474	11.67	1059.92	0.096	7.333	0.667	24.667	7.084	0.203	0
	Mean square	Genotype	2.983	26062.1	3.023	60.7	5557.73	0.417	70.333	7.111	390.111	372.178	111.426	0.152
		Error	0.017	3764.78	0.246	1.945	176.653	0.016	1.222	0.111	4.111	1.181	0.034	0
	F value		170.799	6.923	12.311	31.209	31.461	26.066	57.545	64	94.892	315.239	3300.96	2278.5
	Probability		0	0.0276	0.0075	0.0007	0.0007	0.0011	0.0001	0.0001	0	0	0	0
	Coefficient of Variation (%)		1.34	6.25	5.15	10.51	9.29	7.02	1.95	8.11	13.62	3.58	2.68	3.22
	Zinc-sufficient experiment	Replication	Shoot zinc concentration (ppm)	Shoot dry weight (mg/plant)	Shoot zinc content (µg/bitki)	Root zinc concentration (ppm)	Root dry weight (µg/plant)	Root zinc content (mg/plant)	Plant height	Zinc deficiency symptom scale	Number of grains per plant	Grain weight (mg/plant)	Grain zinc concentration (ppm)	Grain zinc content (µg/bitki)
	Tokak	1	61.5296	1302.86	80.1643	63.2596	106.714	7.07604	75	5	49.6667	39.4114	69.4	2.85847
	Tokak	2	56.9802	1338.64	79.3211	66.2603	111.857	7.03493	74	5	48	39	73.5292	2.82864
	Tokak	3	59.2549	1374.43	78.3152	69.2609	101.571	7.07092	73	5	51.3333	38.7	75.5292	2.80688
	Triumph	1	51.5306	1323.29	75.6175	45.4207	130.929	6.15126	66	5	40.6667	27.03	54.1508	1.49253
	Triumph	2	53.2028	1467.43	72.6152	46.2985	135.429	5.85345	68	5	44	27	54.1508	1.46207
	Triumph	3	54.8749	1395.36	74.2369	45.8596	126.429	6.00433	69	5	37.3333	28.6	54.1508	1.51622
	sdw1.d NIL	1	63.1044	1343.57	84.7853	57.8994	110	6.36893	60	5	53.6667	40.6875	91.0256	3.76464
	sdw1.d NIL	2	70.7296	1425.29	100.81	78.8474	83.2857	6.56686	59	5	56	39	92.5256	3.6085
	sdw1.d NIL	3	66.917	1234.43	82.6043	68.3734	96.6429	6.6078	60	5	58.6667	39	97.0256	3.6085
		Variance	41.0537	4779.37	70.6305	145.666	289.187	0.219551	39.6111	0	50.1698	35.0841	295.835	0.901896
		Standard deviation	6.40731	69.133	8.40419	12.0692	17.0055	0.468563	6.29374	0	7.08306	5.92318	17.1999	0.949682
		Standard error	2.13577	23.0443	2.8014	4.02307	5.6685	0.156188	2.09791	0	2.36102	1.97439	5.73329	0.316561
	Variance analysis for Zinc-sufficient experiment
	Degree of Freedom	Genotype	2	2	2	2	2	2	2	2	2	2	2	2
		Error	6.00027	6	6	6	6	6	6	6	6	6	6	6
	Sum of square	Genotype	283.516	6872.67	361.152	927.476	1863.43	1.68	309.556	0	362.036	277.336	2318.94	7.194
		Error	45.038	31269.3	203.901	237.838	450.154	0.078	7.333	0	40.42	3.88	38.84	0.019
	Mean square	Genotype	141.758	3436.33	180.576	463.738	931.713	0.84	154.778	0	181.018	138.668	1159.47	3.597
		Error	7.506	5211.56	33.984	39.64	75.026	0.013	1.222	0	6.737	0.647	6.473	0.003
	F value		18.885	0.659	5.314	11.699	12.419	64.54	126.636	999.99	26.871	214.435	179.115	1123.54
	Probability		0.0026	>0.5	0.047	0.0085	0.0074	0.0001	0	0	0.001	0	0	0
	Coefficient of Variation (%)		4.58	5.32	7.2	10.46	7.77	1.75	1.65	0	5.32	2.27	3.46	2.13
	Factorial analysis
	Degree of Freedom	Genotype	2	2	2	2	2	2	2	2	2	2	2	2
		Zinc treatment	1	1	1	1	1	1	1	1	1	1	1	1
		Genotype X Zinc tret.	2	2	2	2	2	2	2	2	2	2	2	2
		Error	12	12	12	12	12	12	12	12	12	12	12	12
	Sum of square	Genotype	185.501	43841.8	220.616	728.97	10808.9	1.701	432.111	7.111	998.884	965.054	1951.58	5.208
		Zinc treatment	11230.5	632438	22885.7	9895.43	4490.05	100.413	490.889	3.556	5181.62	113.301	19986	26.079
		Genotype X Zinc tret.	103.982	15155.1	146.583	319.906	2169.99	0.813	18.111	7.111	143.373	56.637	590.214	2.291
		Error	45.142	53858	205.375	249.508	1510.07	0.174	14.667	0.667	65.087	10.964	39.043	0.02
	Mean square	Genotype	92.75	21920.9	110.308	364.485	5404.44	0.85	216.056	3.556	499.442	482.527	975.789	2.604
		Zinc treatment	11230.5	632438	22885.7	9895.43	4490.05	100.413	490.889	3.556	5181.62	113.301	19986	26.079
		Genotype X Zinc tret.	51.991	7577.56	73.292	159.953	1085	0.407	9.056	3.556	71.687	28.318	295.107	1.145
		Error	3.762	4488.17	17.115	20.792	125.839	0.015	1.222	0.056	5.424	0.914	3.254	0.002
	F value	Genotype	24.6554	4.8842	6.4453	17.5298	42.9471	58.6033	176.773	64	92.0819	528.134	299.916	1593.36
		Zinc treatment	2985.36	140.912	1337.21	475.917	35.6808	6919.47	401.636	64	955.333	124.01	6142.84	15958.4
		Gen X Zinc	13.8206	1.6883	4.2824	7.6929	8.6221	28.0271	7.4091	64	13.2168	30.995	90.7032	700.84
	Probability	Genotype	0.0001	0.0281	0.0126	0.0003	0	0	0	0	0	0	0	0
		Zinc treatment	0	0	0	0	0.0001	0	0	0	0	0	0	0
		Gen X Zinc	0.0008	0.2259	0.0395	0.0071	0.0048	0	0.008	0	0.0009	0	0	0
		Coefficient of Variation (%)	4.57	5.73	9.14	12.42	8.82	2.89	1.79	5.17	7.31	2.91	4.49	2.77
